# Supplementary material for: Atlantic Salmon Gill Epithelial Cell Line (ASG-10) as a Suitable Model for Xenobiotic Biotransformation
Source: Metabolites. 2023 Jun 20;13(6):771. doi: 10.3390/metabo13060771 (PMC10303838; doi:10.3390/metabo13060771)
Supplement: Supplementary file 1 [file metabolites-13-00771-s001.zip]

Archive with 1 entries (1 files):
- metabolites-2421556-supplementary.pdf
